# Supplementary material for: Extrachromosomal Circular DNA from TCGA Tumors Is Generated from Common Genomic Loci, Is Characterized by Self-Homology and DNA Motifs near Circle Breakpoints
Source: Cancers (Basel). 2022 May 6;14(9):2310. doi: 10.3390/cancers14092310 (PMC9101409; doi:10.3390/cancers14092310)
Supplement: Supplementary file 1 [file cancers-14-02310-s001.zip]

Archive with 6 entries (6 files):
- Supplemental Table S1.xlsx
- Supplemental Table S2.xlsx
- Supplemental Table S3.xlsx
- Supplemental Table S4.xlsx
- Supplemental Table S5.xlsx
- Tatman Supplemental Figures.pdf
