# Supplementary material for: Extrachromosomal Circular DNA from TCGA Tumors Is Generated from Common Genomic Loci, Is Characterized by Self-Homology and DNA Motifs near Circle Breakpoints
Source: Cancers (Basel). 2022 May 6;14(9):2310. doi: 10.3390/cancers14092310 (PMC9101409; doi:10.3390/cancers14092310)
Supplement: Supplementary file 1 [file cancers-14-02310-s001.zip › Supplemental Table S1.xlsx]

## Sheet: regionsEnrichedOverRandom
Chromosome	Start	Stop
chr1	25767000	25769000
chr2	16225000	16227000
chr2	27429000	32917000
chr2	49729000	50827000
chr2	51344000	51414000
chr2	53804000	53809000
chr2	53894000	53896000
chr2	53942000	53944000
chr2	54073000	54075000
chr2	54110000	54112000
chr2	54138000	54140000
chr2	54145000	54147000
chr2	54180000	54182000
chr2	54205000	54605000
chr2	54616000	54618000
chr2	54692000	54737000
chr2	54757000	54759000
chr2	54823000	54825000
chr2	54829000	54833000
chr2	54849000	55033000
chr2	55039000	55041000
chr2	55062000	55284000
chr2	55360000	55362000
chr2	55365000	55375000
chr3	5565000	5567000
chr3	42898000	44780000
chr3	44803000	44805000
chr3	44807000	44918000
chr3	44999000	45119000
chr3	45132000	45134000
chr4	118591000	119455000
chr5	117973000	117975000
chr5	144132000	144136000
chr6	26305000	28598000
chr6	29887000	29943000
chr6	35786000	35800000
chr7	65038000	65874000
chr7	76498000	76999000
chr9	80560000	80562000
chr9	80572000	80574000
chr9	80762000	80764000
chr9	80801000	80849000
chr9	81055000	81079000
chr9	81110000	81112000
chr9	81125000	98792000
chr10	86524000	86526000
chr10	95447000	95449000
chr18	79200000	79202000
chr22	50276000	50278000
chrX	86278000	86280000
chrX	86359000	86361000
chrX	86546000	90272000
