# Supplementary material for: Extrachromosomal Circular DNA from TCGA Tumors Is Generated from Common Genomic Loci, Is Characterized by Self-Homology and DNA Motifs near Circle Breakpoints
Source: Cancers (Basel). 2022 May 6;14(9):2310. doi: 10.3390/cancers14092310 (PMC9101409; doi:10.3390/cancers14092310)
Supplement: Supplementary file 1 [file cancers-14-02310-s001.zip › Supplemental Table S2.xlsx]

## Sheet: commonly enriched pathways
pathway	percent of samples with enrichment
HALLMARK_MYC_TARGETS_V1	100
WP_CYTOPLASMIC_RIBOSOMAL_PROTEINS	99.7067
HALLMARK_OXIDATIVE_PHOSPHORYLATION	98.2405
KEGG_RIBOSOME	96.4809
HALLMARK_MTORC1_SIGNALING	95.8944
WP_ELECTRON_TRANSPORT_CHAIN_OXPHOS_SYSTEM_IN_MITOCHONDRIA	95.6012
HALLMARK_ADIPOGENESIS	94.1349
HP_THROMBOCYTOSIS	90.0293
HP_NORMOCHROMIC_ANEMIA	88.2698
WP_PROTEASOME_DEGRADATION	88.2698
HP_ERYTHROID_HYPOPLASIA	87.39
HP_ABNORMAL_NUMBER_OF_ERYTHROID_PRECURSORS	87.0968
HALLMARK_EPITHELIAL_MESENCHYMAL_TRANSITION	86.8035
HALLMARK_APOPTOSIS	85.9238
HALLMARK_GLYCOLYSIS	85.9238
HP_ELEVATED_RED_CELL_ADENOSINE_DEAMINASE_LEVEL	85.9238
HP_NONIMMUNE_HYDROPS_FETALIS	85.6305
HP_PERSISTENCE_OF_HEMOGLOBIN_F	85.044
HALLMARK_P53_PATHWAY	84.7507
HP_INCREASED_MEAN_CORPUSCULAR_VOLUME	84.7507
HP_MALIGNANT_GENITOURINARY_TRACT_TUMOR	84.7507
HP_MACROCYTIC_ANEMIA	84.4575
HP_PURE_RED_CELL_APLASIA	84.1642
WP_VEGFAVEGFR2_SIGNALING_PATHWAY	84.1642
HALLMARK_UV_RESPONSE_UP	83.871
WP_PATHOGENIC_ESCHERICHIA_COLI_INFECTION	83.871
HALLMARK_HYPOXIA	83.5777
HP_RETICULOCYTOPENIA	83.5777
HP_ABNORMAL_ERYTHROCYTE_ENZYME_LEVEL	83.2845
WP_METABOLIC_REPROGRAMMING_IN_COLON_CANCER	82.4047
WP_OXIDATIVE_PHOSPHORYLATION	82.4047
HP_ABNORMALITY_OF_THE_THENAR_EMINENCE	82.1114
HP_ACUTE_MYELOID_LEUKEMIA	82.1114
HP_SPRENGEL_ANOMALY	81.5249
HP_OSTEOSARCOMA	81.2317
HP_ADENOCARCINOMA_OF_THE_LARGE_INTESTINE	80.9384
WP_AMINO_ACID_METABOLISM	80.3519
HP_ABNORMAL_MEAN_CORPUSCULAR_VOLUME	79.7654
HALLMARK_FATTY_ACID_METABOLISM	79.4721
HP_HYDROPS_FETALIS	79.1789
HALLMARK_UNFOLDED_PROTEIN_RESPONSE	78.2991
HP_ADENOCARCINOMA_OF_THE_INTESTINES	78.2991
HP_PARTIAL_DUPLICATION_OF_THE_PHALANX_OF_HAND	77.7126
WP_TRANSLATION_FACTORS	77.7126
HALLMARK_PROTEIN_SECRETION	77.4194
HP_NEOPLASM_OF_THE_SKELETAL_SYSTEM	77.4194
HALLMARK_TNFA_SIGNALING_VIA_NFKB	77.1261
WP_MRNA_PROCESSING	77.1261
HP_ABNORMAL_HEMOGLOBIN	76.8328
HP_MYELODYSPLASIA	76.2463
HP_GASTROINTESTINAL_CARCINOMA	75.9531
HP_NEOPLASM_OF_THE_COLON	75.0733
HP_ACUTE_LEUKEMIA	74.7801
HP_DUPLICATION_OF_THUMB_PHALANX	74.7801
WP_NONALCOHOLIC_FATTY_LIVER_DISEASE	74.4868
HP_ABSENT_THUMB	74.1935
WP_7Q1123_COPY_NUMBER_VARIATION_SYNDROME	73.9003
HP_ABNORMAL_RETICULOCYTE_MORPHOLOGY	73.607
HALLMARK_G2M_CHECKPOINT	73.3138
HP_LOW_ANTERIOR_HAIRLINE	72.434
HP_NEOPLASM_OF_THE_LARGE_INTESTINE	72.434
WP_GLYCOLYSIS_AND_GLUCONEOGENESIS	72.1408
KEGG_OXIDATIVE_PHOSPHORYLATION	71.8475
WP_APOPTOSISRELATED_NETWORK_DUE_TO_ALTERED_NOTCH3_IN_OVARIAN_CANCER	71.8475
HALLMARK_ANDROGEN_RESPONSE	71.5543
HP_DEVELOPMENTAL_GLAUCOMA	71.5543
HALLMARK_ESTROGEN_RESPONSE_LATE	70.9677
KEGG_PROTEASOME	70.6745
HALLMARK_XENOBIOTIC_METABOLISM	70.088
PID_RAC1_PATHWAY	70.088
KEGG_PATHOGENIC_ESCHERICHIA_COLI_INFECTION	69.7947
WP_EBOLA_VIRUS_PATHWAY_ON_HOST	69.7947
HP_ABNORMALITY_OF_THE_MUSCULATURE_OF_THE_HAND	68.6217
HP_PALLOR	68.0352
REACTOME_ACTIVATION_OF_THE_MRNA_UPON_BINDING_OF_THE_CAP_BINDING_COMPLEX_AND_EIFS_AND_SUBSEQUENT_BINDING_TO_43S	67.1554
PID_MYC_ACTIV_PATHWAY	66.8622
HP_WEBBED_NECK	66.2757
WP_PARKINUBIQUITIN_PROTEASOMAL_SYSTEM_PATHWAY	66.2757
WP_PROLACTIN_SIGNALING_PATHWAY	66.2757
HP_APLASIA_OF_THE_FINGERS	65.9824
KEGG_PARKINSONS_DISEASE	65.9824
PID_A6B1_A6B4_INTEGRIN_PATHWAY	65.6891
WP_MITOCHONDRIAL_COMPLEX_I_ASSEMBLY_MODEL_OXPHOS_SYSTEM	65.6891
HP_CONGESTIVE_HEART_FAILURE	65.3959
HP_LIPID_ACCUMULATION_IN_HEPATOCYTES	65.1026
HP_ANEMIA_OF_INADEQUATE_PRODUCTION	64.8094
WP_GASTRIN_SIGNALING_PATHWAY	64.8094
HALLMARK_REACTIVE_OXYGEN_SPECIES_PATHWAY	63.9296
REACTOME_FOLDING_OF_ACTIN_BY_CCT_TRIC	62.7566
HALLMARK_COMPLEMENT	62.4633
HALLMARK_PEROXISOME	62.4633
PID_ECADHERIN_NASCENT_AJ_PATHWAY	62.4633
WP_MITOCHONDRIAL_CIV_ASSEMBLY	62.4633
HP_ABNORMAL_ATRIOVENTRICULAR_VALVE_PHYSIOLOGY	62.1701
WP_PDGF_PATHWAY	62.1701
HALLMARK_COAGULATION	61.8768
KEGG_ALZHEIMERS_DISEASE	61.2903
HALLMARK_PI3K_AKT_MTOR_SIGNALING	60.9971
WP_AGERAGE_PATHWAY	60.9971
WP_COMPUTATIONAL_MODEL_OF_AEROBIC_GLYCOLYSIS	60.9971
WP_NSP1_FROM_SARSCOV2_INHIBITS_TRANSLATION_INITIATION_IN_THE_HOST_CELL	60.9971
PID_AVB3_OPN_PATHWAY	60.4106
HP_ABNORMAL_NEUTROPHIL_COUNT	60.1173
HP_TRIPHALANGEAL_THUMB	60.1173
HP_LEUKODYSTROPHY	58.651
WP_ANDROGEN_RECEPTOR_SIGNALING_PATHWAY	58.0645
HP_LETHARGY	57.7713
KEGG_CITRATE_CYCLE_TCA_CYCLE	57.478
HALLMARK_E2F_TARGETS	57.1848
HP_VERTIGO	57.1848
HP_SARCOMA	56.8915
HALLMARK_CHOLESTEROL_HOMEOSTASIS	56.5982
HP_SHORT_THUMB	56.5982
PID_NCADHERIN_PATHWAY	56.5982
WP_ASSOCIATION_BETWEEN_PHYSICOCHEMICAL_FEATURES_AND_TOXICITY_ASSOCIATED_PATHWAYS	56.5982
WP_G13_SIGNALING_PATHWAY	56.5982
HALLMARK_TGF_BETA_SIGNALING	56.305
HP_APLASIA_HYPOPLASIA_OF_THE_SKIN	56.305
HP_OSTEOLYSIS	56.305
REACTOME_EUKARYOTIC_TRANSLATION_INITIATION	56.305
WP_ONCOSTATIN_M_SIGNALING_PATHWAY	56.305
HP_FRAGILE_SKIN	56.0117
HP_HORSESHOE_KIDNEY	56.0117
HALLMARK_APICAL_JUNCTION	55.7185
PID_ERBB1_DOWNSTREAM_PATHWAY	55.7185
HP_DERMAL_ATROPHY	55.4252
HP_DERMAL_TRANSLUCENCY	55.132
KEGG_GLUTATHIONE_METABOLISM	55.132
HP_ABNORMAL_CIRCULATING_NITROGEN_COMPOUND_CONCENTRATION	54.8387
HP_LEUKEMIA	54.8387
BIOCARTA_PROTEASOME_PATHWAY	54.2522
WP_CILIARY_LANDSCAPE	54.2522
HP_ABNORMAL_ACTIVITY_OF_MITOCHONDRIAL_RESPIRATORY_CHAIN	53.3724
HP_HYPERHIDROSIS	53.3724
BIOCARTA_MHC_PATHWAY	53.0792
WP_HEPATITIS_C_AND_HEPATOCELLULAR_CARCINOMA	53.0792
PID_PDGFRB_PATHWAY	52.7859
REACTOME_ENDOSOMAL_VACUOLAR_PATHWAY	52.4927
HALLMARK_ESTROGEN_RESPONSE_EARLY	52.1994
HP_CHEST_PAIN	52.1994
WP_SPINAL_CORD_INJURY	51.9062
WP_GLYCOLYSIS_IN_SENESCENCE	51.6129
WP_SENESCENCE_AND_AUTOPHAGY_IN_CANCER	51.6129
WP_PRIMARY_FOCAL_SEGMENTAL_GLOMERULOSCLEROSIS_FSGS	51.3196
HALLMARK_INTERFERON_GAMMA_RESPONSE	51.0264
KEGG_LYSOSOME	51.0264
REACTOME_LDL_CLEARANCE	51.0264
HP_DECREASED_CALVARIAL_OSSIFICATION	50.7331
PID_P38_MK2_PATHWAY	50.7331
PID_PI3K_PLC_TRK_PATHWAY	50.7331
WP_PHOTODYNAMIC_THERAPYINDUCED_UNFOLDED_PROTEIN_RESPONSE	50.7331
HP_ABNORMAL_SCAPULA_MORPHOLOGY	50.4399
WP_EXERCISEINDUCED_CIRCADIAN_REGULATION	50.4399
HP_INCREASED_SERUM_LACTATE	50.1466
HP_MACULE	50.1466
PID_INTEGRIN3_PATHWAY	50.1466
REACTOME_FORMATION_OF_ATP_BY_CHEMIOSMOTIC_COUPLING	50.1466
