# Supplementary material for: Extrachromosomal Circular DNA from TCGA Tumors Is Generated from Common Genomic Loci, Is Characterized by Self-Homology and DNA Motifs near Circle Breakpoints
Source: Cancers (Basel). 2022 May 6;14(9):2310. doi: 10.3390/cancers14092310 (PMC9101409; doi:10.3390/cancers14092310)
Supplement: Supplementary file 1 [file cancers-14-02310-s001.zip › Supplemental Table S3.xlsx]

## Sheet: Pathway enrichment
Pathway	log(1/p)
REACTOME_BUTYROPHILIN_BTN_FAMILY_INTERACTIONS	19.7493
REACTOME_ACYL_CHAIN_REMODELING_OF_CL	9.93195
REACTOME_ENDOSOMAL_VACUOLAR_PATHWAY	7.87239
REACTOME_REGULATION_OF_MRNA_STABILITY_BY_PROTEINS_THAT_BIND_AU_RICH_ELEMENTS	7.87239
HALLMARK_MYC_TARGETS_V1	6.35036
REACTOME_BETA_OXIDATION_OF_LAUROYL_COA_TO_DECANOYL_COA_COA	6.31907
REACTOME_BETA_OXIDATION_OF_OCTANOYL_COA_TO_HEXANOYL_COA	6.31907
REACTOME_BETA_OXIDATION_OF_HEXANOYL_COA_TO_BUTANOYL_COA	6.31907
WP_HISTONE_MODIFICATIONS	5.92672
REACTOME_MITOCHONDRIAL_FATTY_ACID_BETA_OXIDATION_OF_UNSATURATED_FATTY_ACIDS	5.92264
REACTOME_BETA_OXIDATION_OF_DECANOYL_COA_TO_OCTANOYL_COA_COA	5.92264
REACTOME_DEFECTIVE_CHST6_CAUSES_MCDC1	5.31652
REACTOME_DEFECTIVE_ST3GAL3_CAUSES_MCT12_AND_EIEE15	5.31652
REACTOME_DEFECTIVE_B4GALT1_CAUSES_B4GALT1_CDG_CDG_2D	5.31652
REACTOME_LIGAND_RECEPTOR_INTERACTIONS	5.31652
REACTOME_RUNX1_REGULATES_TRANSCRIPTION_OF_GENES_INVOLVED_IN_DIFFERENTIATION_OF_KERATINOCYTES	5.31652
KEGG_PENTOSE_PHOSPHATE_PATHWAY	5.15824
WP_STEROID_BIOSYNTHESIS	4.86005
BIOCARTA_PTC1_PATHWAY	4.66836
KEGG_VALINE_LEUCINE_AND_ISOLEUCINE_BIOSYNTHESIS	4.66836
REACTOME_TRAFFICKING_AND_PROCESSING_OF_ENDOSOMAL_TLR	4.66836
REACTOME_KERATAN_SULFATE_DEGRADATION	4.66836
REACTOME_MITOTIC_METAPHASE_AND_ANAPHASE	4.66836
REACTOME_NUCLEAR_ENVELOPE_NE_REASSEMBLY	4.66836
REACTOME_DEACTIVATION_OF_THE_BETA_CATENIN_TRANSACTIVATING_COMPLEX	4.66836
REACTOME_DEADENYLATION_DEPENDENT_MRNA_DECAY	4.66836
REACTOME_HEDGEHOG_LIGAND_BIOGENESIS	4.66836
REACTOME_ABC_TRANSPORTER_DISORDERS	4.66836
REACTOME_DEFECTIVE_CFTR_CAUSES_CYSTIC_FIBROSIS	4.66836
REACTOME_M_PHASE	4.66836
REACTOME_MITOCHONDRIAL_FATTY_ACID_BETA_OXIDATION_OF_SATURATED_FATTY_ACIDS	4.66836
KEGG_FRUCTOSE_AND_MANNOSE_METABOLISM	4.51231
WP_VALPROIC_ACID_PATHWAY	4.33692
BIOCARTA_NKCELLS_PATHWAY	4.05756
WP_MAPK_PATHWAY_IN_CONGENITAL_THYROID_CANCER	3.93296
HALLMARK_G2M_CHECKPOINT	3.90703
KEGG_VALINE_LEUCINE_AND_ISOLEUCINE_DEGRADATION	3.81705
PID_NFKAPPAB_ATYPICAL_PATHWAY	3.81672
KEGG_PEROXISOME	3.70037
PID_HEDGEHOG_2PATHWAY	3.3314
WP_AMINO_ACID_METABOLISM	3.32693
WP_22Q112_COPY_NUMBER_VARIATION_SYNDROME	3.09812
