# Supplementary material for: Extrachromosomal Circular DNA from TCGA Tumors Is Generated from Common Genomic Loci, Is Characterized by Self-Homology and DNA Motifs near Circle Breakpoints
Source: Cancers (Basel). 2022 May 6;14(9):2310. doi: 10.3390/cancers14092310 (PMC9101409; doi:10.3390/cancers14092310)
Supplement: Supplementary file 1 [file cancers-14-02310-s001.zip › Supplemental Table S4.xlsx]

## Sheet: Circles with genes
DNA binding genes	Percent of tumors with significant enrichment
ATF2	0.704
BARX1	0.882
BCL11A	0.586
CBFB	0.586
CCDC25	0.53
CEBPB	0.732
ENO1	0.749
FOSL1	0.654
FOXA1	0.558
FOXB1	0.608
FOXC1	0.592
FOXC2	0.577
FOXD2	0.623
FOXD3	0.62
FOXH1	0.532
FOXL1	0.676
FOXP2	0.541
GADD45A	0.521
GTF2H3	0.625
HES1	0.521
HEY2	0.572
HHEX	0.552
HOXA13	0.521
HOXB13	0.538
HOXD8	0.566
IRF1	0.718
JUN	0.634
LMX1B	0.532
MAFB	0.513
MAFF	0.538
MAFK	0.808
MAX	0.651
MEF2BNB-MEF2B	0.628
MGA	0.544
MITF	0.603
MLXIPL	0.546
MNT	0.673
MSC	0.645
MYF6	0.673
NEUROG2	0.699
NFATC3	0.592
NFIL3	0.741
OLIG1	0.594
OLIG3	0.589
POU1F1	0.541
POU2F1	0.62
POU2F2	0.642
POU2F3	0.614
POU3F1	0.532
POU3F2	0.541
POU3F3	0.575
POU4F3	0.668
POU5F1P1	0.608
RFC2	0.642
RFC3	0.606
RFX4	0.527
SCAND2P	0.713
SCMH1	0.642
SRY	0.628
TAL1	0.693
TCF3	0.761
TCF4	0.724
TEAD1	0.718
TEAD3	0.527
TEAD4	0.555
TEF	0.735
TFAP2A	0.78
TFAP2C	0.69
TSN	0.665
UNCX	0.569
ZKSCAN8	0.611
ZMAT4	0.606
ZNF207	0.665
ZNF830	0.603
