# Supplementary material for: Extrachromosomal Circular DNA from TCGA Tumors Is Generated from Common Genomic Loci, Is Characterized by Self-Homology and DNA Motifs near Circle Breakpoints
Source: Cancers (Basel). 2022 May 6;14(9):2310. doi: 10.3390/cancers14092310 (PMC9101409; doi:10.3390/cancers14092310)
Supplement: Supplementary file 1 [file cancers-14-02310-s001.zip › Supplemental Table S5.xlsx]

## Sheet: Circles Without Genes
DNA binding genes	Percent of tumors with enrichment in circles without genes
ALX3	0.611
ALX4	0.6
ARX	0.535
ATF2	0.67
ATF3	0.792
BARX1	0.977
BCL11A	0.839
CBFB	0.783
CEBPB	0.546
DBP	0.524
DLX6	0.704
DRGX	0.577
DUX4	0.597
DUXA	0.513
ENO1	0.904
EVX1	0.656
FOSL1	0.752
FOXB1	0.513
FOXH1	0.839
FOXL1	0.665
FOXM1	0.659
GTF2H3	0.535
HES1	0.518
HEY2	0.541
HHEX	0.673
HOXB13	0.662
IRF1	0.699
JUN	0.662
LMX1B	0.538
MAFK	0.899
MEF2BNB-MEF2B	0.859
MEOX2	0.544
MITF	0.546
MNT	0.617
MNX1	0.544
MSC	0.518
MYF6	0.577
NEUROG2	0.546
NFATC3	0.803
NFATC4	0.8
NFIL3	0.949
OLIG1	0.535
OLIG3	0.639
PHOX2A	0.594
PHOX2B	0.6
POU1F1	0.532
POU2F1	0.541
POU2F2	0.583
POU2F3	0.589
POU3F1	0.51
POU3F2	0.53
POU4F3	0.803
POU5F1P1	0.592
PROP1	0.6
PRRX1	0.634
RFC2	0.811
RFC3	0.91
RFX4	0.561
SCAND2P	0.924
SCMH1	0.887
SMAD2	0.848
SOX14	0.577
SRY	0.513
SSX2	0.524
TAL1	0.71
TCF3	0.794
TCF4	0.634
TEAD1	0.955
TEAD3	0.761
TEAD4	0.873
TEF	0.648
TFAM	0.783
TFAP2A	0.628
TFAP2C	0.766
THAP5	0.865
TSN	0.896
UNCX	0.775
USF2	0.569
ZKSCAN8	0.775
ZMAT4	0.904
ZNF124	0.608
ZNF207	0.673
ZNF3	0.685
ZNF354C	0.608
ZNF706	0.572
ZNF830	0.713
